# Supplementary material for: An elevated glycemic gap predicts adverse outcomes in diabetic patients with necrotizing fasciitis
Source: PLoS One. 2019 Oct 3;14(10):e0223126. doi: 10.1371/journal.pone.0223126 (PMC6776331; doi:10.1371/journal.pone.0223126)
Supplement: S1 File — NF and gap 1080628_PLOS One. (XLS) [file pone.0223126.s001.xls]

## Sheet: Sheet1
sex	age	WBC	CRP	Hgb	Na	Cr	LRINEC	Alb	BS	HbA1C	ADAG	glycemic gap	SHR	DM hx	Uremia hx	COPD	PAOD	immunosuppresive(Ca, HIV, /p transplant, SLE, cirrhosis)	drug or alcohol abuse	limbs(1:up;2:low;3:trunk)	amputation	Toe or forefoot	toe	forefoot	BK	AK	op number	STSG	shock	Acute respiratory failure	ventilator days	weaning failure	AKI	mortality	ICU	ICU days	bacteremia	organism(blood)	organism(wound)	Hospital days	APACHE
1	57	19860	11.54	10.2	131	6.7	8	2.1	188	6.9	151.33	36.67	5.12681	1	0	0	1	0	0	2	1	0	0	0	1	0	1	1	0	1	4	0	1	0	1	4	1	Staphylococcus aureus	B-Streptococcus Non-A,B,D; B-Streptococcus group B; Bacteroides fragilis	30	17
1	70	5820	2.3	11.8	140	9.8	3	3.3	146	7.2	159.94	-13.94	-10.4735	1	1	0	1	0	0	2	0	0	0	0	0	0	2	1	0	0	0	0	0	0	0	0	0	0	Pseudo. aeruginosa	31	16
1	76	13860		9.7	136	4.2		2.9	388	7.6	171.42	216.58	1.79149	1	1	0	1	0	0	2	0	0	0	0	0	0	0	0	1	0	0	0	0	1	0	0	0	0	0	14	21
1	65	24210	25.3	8.6	129	2.5	12	2.1	329	6.2	131.24	197.76	1.66363	1	1	0	0	0	0	2	1	0	0	0	1	0	1	1	0	0	0	0	0	0	0	0	1	Escherichia coli; Proteus vulgaris	Escherichia coli; Staphylococcus aureus	31	25
1	72	15980	16.15	15.6	135	0.9	6		348	9.8	234.56	113.44	3.0677	1	0	0	0	0	0	2	0	0	0	0	0	0	2	0	0	0	0	0	0	0	0	0	0	0	Streptococcus agalactiae; Enterobacter cloacae; Escherichia coli; Prevotella spp.	13	9
2	72	37710	28.7	12.2	121	0.8	10	2.3	445	9.6	228.82	216.18	2.05847	1	0	0	0	0	0	3	0	0	0	0	0	0	3	1	0	0	0	0	0	0	0	0	1	Staphylococcus aureus	Staphylococcus aureus	47	18
2	52	9630	22.61	8.3	142	2.2	9		223	6.4	136.98	86.02	2.59242	1	0	0	0	1	0	2	0	0	0	0	0	0	13	1	1	1	35	0	1	0	1	50	1	Pseudo. aeruginosa	Pseudo. aeruginosa	173	20
1	61	13860	19.96	12	131	1.2	8		471	11.9	294.83	176.17	2.67355	1	0	0	0	0	0	2	1	1	1	0	0	0	9	1	0	0	0	0	0	0	0	0	0	0	Peptostrepto. Anaerobicus; Prevotella spp.	58	3
1	68	14690	0.86	9.5	145	2.3	4	3.9	166	8.2	188.64	-22.64	-7.33216	1	0	0	0	0	0	2	0	0	0	0	0	0	5	1	1	1	12	0	1	0	1	13	1	Vibrio cholerae	0	53	14
1	70	10640	23.7	13.8	135	2.2	7		337	8	182.9	154.1	2.18689	1	0	0	0	0	0	2	0	0	0	0	0	0	3	1	0	0	0	0	1	0	0	0	0	0	0	28	12
1	39	15970	35.47	12.8	128	1.2	9	2.2	494	9.6	228.82	265.18	1.86289	1	0	0	0	0	1	1	0	0	0	0	0	0	2	0	1	1	10	1	1	1	1	10	1	Klebsiella pneumoniae	Klebsiella pneumoniae	10	7
2	47	19500	20.05	9.6	131	0.7	10	2.3	415	16.2	418.24	-3.24	-128.086	1	0	0	0	0	0	2	0	0	0	0	0	0	5	1	0	0	0	0	0	0	0	0	1	Staphylococcus aureus	Staphylococcus aureus	36	7
1	61	19950	43.8	10.7	122	3.3	12	1.5	672	8.3	191.51	480.49	1.39857	1	0	0	0	0	0	1	1	0	0	0	0	0	7	1	1	1	10	0	1	0	1	23	1	Bact. thetaiotaomicron	Viridans streptococus gr; Bact. Thetaiotaomicron	37	25
1	67	16740	19.21	14.7	135	1.2	6	3.1	319	7	154.2	164.8	1.93568	1	0	0	0	0	0	2	0	0	0	0	0	0	0	0	0	0	0	0	0	0	0	0	0	0	0	11	11
2	56	16820	27.87	11.5	124	1.1	9		490	14.8	378.06	111.94	4.37735	1	0	0	0	0	0	3	0	0	0	0	0	0	1	0	0	0	0	0	0	0	0	0	0	0	Klebsiella pneumoniae; Proteus mirabilis; Viridans streptococus gr.; Bacteroides fragilis	4	6
1	42	19630	27.24	13.4	133	0.9	9	2.8	388	11.4	280.48	107.52	3.60863	1	0	0	0	0	0	2	1	1	1	0	0	0	4	1	0	0	0	0	0	0	0	0	0	0	Klebsiella pneumoniae; Proteus mirabilis; Staphylococcus aureus; Bacteroides fragilis; Bacteroides ovatus	31	3
1	62	10490	14.12	9.8	132	6.9	7	3.6	302	8	182.9	119.1	2.53568	1	1	0	1	0	0	2	1	1	1	0	0	0	1	1	0	0	0	0	0	0	0	0	0	0	Enterococcus faecalis; Morganella morganii	40	15
2	64	39240	5.16	9.1	108	1.7	9		583	11.8	291.96	291.04	2.00316	1	0	0	0	0	0	3	0	0	0	0	0	0	2	0	0	0	0	0	1	0	0	0	0	0	B-Streptococcus group B; Escherichia coli; Viridans streptococus gr.; Yeast Not Candida albicans	24	15
1	65	15160		9.8	131	8.8			177	7.3	162.81	14.19	12.4736	1	1	0	0	1	0	2	0	0	0	0	0	0	3	1	0	0	0	0	0	0	1	6	0	0	0	30	17
2	81	9780	17.23	6.2	134	1.3	8		178	5.9	122.63	55.37	3.21474	1	1	0	0	1	0	1	0	0	0	0	0	0	6	0	1	1	46	1	0	1	1	47	1	Enterococcus faecalis; Staphylococcus aureus	Staphylococcus aureus; Veillonella parvula; Enterococcus faecalis	47	20
1	60	7910	27.71	13.2	138	0.9	6	3.2	217	8.5	197.25	19.75	10.9873	1	0	0	0	0	0	2	0	0	0	0	0	0	3	1	0	0	0	0	0	0	0	0	0	0	0	42	6
1	64	29260	24.66	5.9	126	4.7	13	1.1	445	5.3	105.41	339.59	1.3104	1	1	0	1	0	0	2	1	1	0	1	0	0	6	1	0	1	21	0	0	0	1	28	0	0	Proteus mirabilis; Enterococcus faecalis; B-Streptococcus group B; Bacteroides fragilis; Peptostrepto. Magnus	93	23
1	70	26990	19.98	13.3	129	1	10		444	12.9	323.53	120.47	3.68556	1	0	0	0	0	0	2	1	0	0	0	1	0	2	1	1	0	0	0	0	0	1	3	0	0	Bacteroides fragilis; Peptostrepto. Magnus	14	14
2	76	17630	8.85	9.8	132	1.7	7	3.6	168	9.1	214.47	-46.47	-3.61524	1	0	0	1	0	0	2	0	0	0	0	0	0	0	0	0	0	0	0	0	0	0	0	0	0	Enterococcus faecalis; Proteus mirabilis; Peptostrepto. Asaccharolyticus; Bacteroides fragilis	15	14
1	67	12590	10.19	10.6	132	6.2	7	2.5	188	11.8	291.96	-103.96	-1.80839	1	1	0	0	0	0	3	0	0	0	0	0	0	7	0	0	0	0	0	0	0	0	0	0	0	Staphylococcus epidermidis; Escherichia coli; B-Streptococcus Non-A,B,D; Bacteroides ovatus; Bacteroides fragilis; Peptostrepto. Magnus	23	15
1	71	23720	18.39	11.2	127	1.5	9	3.2	360	11.3	277.61	82.39	4.36946	1	0	0	0	1	0	2	1	0	0	0	1	0	4	1	0	0	0	0	0	0	0	0	0	0	Prevotella spp.	32	17
1	40	8040	4.16	7.9	133	5.8	7		357	7.6	171.42	185.58	1.9237	1	1	0	0	0	0	2	1	1	1	0	0	0	2	1	0	0	0	0	0	0	0	0	0	0	0	11	11
1	50	12740	46.48	12.4	126	1.2	7	3	153	7	154.2	-1.2	-127.5	1	0	0	0	0	0	2	0	0	0	0	0	0	5	1	0	1	8	0	0	0	1	16	0	0	0	34	9
1	36	15560	15.5	10.2	129	1.1	10		192	12.9	323.53	-131.53	-1.45974	1	0	0	0	0	0	2	1	1	1	0	0	0	7	1	0	0	0	0	0	0	0	0	0	0	Enterococcus faecalis; Citrobacter freundii; Peptostrepto. Magnus; Prevotella spp.; Coagulase Negative Staphylococcus	33	3
1	41	7100	48	14.7	131	0.7	7	2.3	372	11.5	283.35	88.65	4.19628	1	0	0	0	0	0	2	0	0	0	0	0	0	5	1	0	1	1	0	0	0	1	4	1	Staphylococcus aureus	Staphylococcus aureus	35	2
1	61	11780	15.24	10.7	137	2.8	9		201	8.9	208.73	-7.73	-26.0026	1	0	0	0	0	0	1	0	0	0	0	0	0	2	1	0	0	0	0	1	0	0	0	0	0	0	17	9
1	48	15770	18.71	10.5	133	0.8	10	1.5	510	15.9	409.63	100.37	5.0812	1	0	0	0	0	0	3	0	0	0	0	0	0	26	1	1	1	125	1	1	1	1	125	1	Staphylococcus aureus	Klebsiella pneumoniae; Staphylococcus aureus; Enterococcus faecalis	125	13
1	48	25980	29	12.8	127	0.7	10	3	340	11.9	294.83	45.17	7.52712	1	0	0	0	0	0	2	0	0	0	0	0	0	4	1	0	0	0	0	0	0	0	0	0	0	Peptostrepto. Magnus; Peptostrepto. anaerobicus	16	13
1	66	9540		14.3	120	1.6		1.5	856	12.7	317.79	538.21	1.59046	1	0	0	0	0	0	3	0	0	0	0	0	0	15	1	1	1	16	0	1	0	1	38	0	0	Klebsiella pneumoniae; Viridans streptococus gr.; Enterococcus faecalis	60	15
1	68	10400	20.16	16.9	136	1.7	7	2.2	280	8.4	194.38	85.62	3.27026	1	0	0	0	0	0	3	0	0	0	0	0	0	5	0	1	0	0	0	1	0	1	5	0	0	Staphylococcus aureus	62	14
1	83	24510	19.17	11	126	0.8	9	2.7	321	9.6	228.82	92.18	3.48232	1	0	0	0	0	0	2	0	0	0	0	0	0	5	1	0	0	0	0	0	0	0	0	0	0	Proteus mirabilis; Klebsiella pneumoniae; Enterococcus avium	36	10
2	63	18420	14.21	12.8	132	0.6	5		264	14	355.1	-91.1	-2.89791	1	0	0	0	0	0	2	1	1	1	0	0	0	5	1	0	1	2	0	0	0	1	8	0	0	Streptococcus agalactiae; Yeast Not Candida albicans	39	5
1	36	8670		8.8	139	2.4			117	8	182.9	-65.9	-1.77542	1	0	0	0	0	0	2	0	0	0	0	0	0	2	0	0	0	0	0	0	0	0	0	0	0	Staphylococcus saprophyticus; Staphylococcus saprophyticus; Lactobacillus spp.; Peptostrepto. Magnus	16	7
2	51	53670	54.64	9.5	122	5.5	12	2.8	119	6.5	139.85	-20.85	-5.70743	1	1	0	0	0	0	2	1	0	0	0	1	0	1	1	0	0	0	0	0	0	0	0	0	0	0	17	21
1	68	18290	15.7	12.9	129	1.4	9	2.7	385	10.7	260.39	124.61	3.08964	1	0	0	0	0	0	2	1	1	0	1	0	0	4	1	0	0	0	0	0	0	0	0	0	0	Peptostrepto. Magnus; Peptostrepto. indolicus	21	8
2	87	13790	15.8	10.9	141	0.9	6	1.4	160	5.4	108.28	51.72	3.09358	1	0	0	0	0	0	2	0	0	0	0	0	0	0	0	1	1	19	1	0	0	1	19	0	0	Escherichia coli; Proteus mirabilis; Morganella morganii	19	29
2	74	26990	32.96	7.9	131	6.5	12	2.6	117	6.5	139.85	-22.85	-5.12035	1	1	0	0	0	0	2	1	0	0	0	0	1	4	1	0	0	0	0	0	0	0	0	0	0	Yeast	26	19
2	69	7030	19.96	12.6	140	0.6	5	3	112	6.4	136.98	-24.98	-4.48359	1	0	0	0	0	0	2	0	0	0	0	0	0	3	1	0	0	0	0	0	0	0	0	0	0	Aeromonas hydrophila; Bacteroides ovatus	21	6
2	39	11650	17.79	8.7	136	0.6	6	2.1	151	6.7	145.59	5.41	27.9113	1	0	0	0	0	0	3	0	0	0	0	0	0	2	0	1	1	60	1	0	0	1	30	0	0	Viridans streptococus gr.	66	16
1	74	14680	14.96	12.5	137	1.3	1	2.9	177	6.2	131.24	45.76	3.86801	1	0	0	0	0	0	2	1	0	0	0	1	0	1	1	0	1	3	0	0	0	1	4	0	0	0	15	9
1	69	30270	23.81	8.1	137	5.5	11	1.9	272	5.6	114.02	157.98	1.72174	1	1	0	1	1	0	2	1	0	0	0	1	0	1	1	0	0	0	0	0	0	1	2	1	Proteus mirabilis	Bacteroides fragilis	34	23
1	49	15050	23.12	14.6	131	1.1	8		378	17	441.2	-63.2	-5.98101	1	0	0	0	0	0	3	0	0	0	0	0	0	2	0	0	0	0	0	0	0	0	0	0	0	Bact. Thetaiotaomicron; Bacteroides uniformis; Bact. Distasonis	18	3
1	62	17050	31.53	11.5	123	2.3	11	3.1	391	10.1	243.17	147.83	2.64493	1	0	0	0	0	0	2	0	0	0	0	0	0	5	1	0	0	0	0	1	0	0	0	0	0	Bacteroides spp; Peptostrepto. Anaerobicus; Peptostreptococcus prevotii	29	15
2	66	12720	33.87	9.1	132	2.1	11	3.3	186	8.3	191.51	-5.51	-33.7568	1	0	0	0	0	0	1	0	0	0	0	0	0	4	1	0	0	0	0	1	0	0	0	0	0	B-Streptococcus group A	15	15
1	48	25250	28.78	12.6	131	0.8	10	3	319	11.6	286.22	32.78	9.73154	1	0	0	0	0	0	2	1	1	1	0	0	0	8	1	0	1	10	0	0	0	1	11	0	0	B-Streptococcus group B	51	4
2	64	13510	11.96	12.2	127	2	6	3.5	480	12.2	303.44	176.56	2.71862	1	0	0	0	0	0	2	1	1	1	0	0	0	6	1	0	0	0	0	1	0	0	0	0	0	Citrobacter diversus; Coagulase Negative Staphylococcus	38	13
1	71	10280	12.28	10.7	135	9.5	5	3.1	208	6.6	142.72	65.28	3.18627	1	1	0	0	0	0	2	1	0	0	0	1	0	2	1	0	0	0	0	0	0	0	0	0	0	Bacteroides fragilis; Peptostrepto. Anaerobicus	26	14
2	58	5250	27.7	7.6	139	0.9	6	2	145	6.5	139.85	5.15	28.1553	1	0	0	0	0	0	1	1	1	0	1	0	0	7	1	0	1	2	0	0	0	1	16	0	0	Staphylococcus aureus	38	7
1	54	18090	18	10.9	137	1.5	7	2.8	109	6.7	145.59	-36.59	-2.97896	1	0	0	0	1	0	3	0	0	0	0	0	0	3	0	0	1	16	0	1	0	1	28	0	0	Bacteroides stercoris; Viridans streptococus gr. ; Leuconostoc	52	13
1	58	21140		11.2	137	2.2		3.2	134	6.8	148.46	-14.46	-9.26694	1	0	0	0	0	0	2	0	0	0	0	0	0	4	1	0	0	0	0	1	0	0	0	0	0	0	27	13
1	58	20340	39.62	10.3	120	2.4	12	2.4	208	7.8	177.16	30.84	6.74449	1	0	0	0	0	0	2	0	0	0	0	0	0	3	1	0	0	0	0	1	0	0	0	0	0	Stenotroph. Maltophil; Staphylococcus aureus; B-Streptococcus group B; Prevotella spp.	27	15
2	52	23840	36.46	10.7	118	0.9	10		603	13.2	332.14	270.86	2.22624	1	0	0	1	0	0	2	0	0	0	0	0	0	4	0	0	1	27	0	0	0	1	28	1	Staphylococcus aureus	Staphylococcus aureus	29	18
1	40	22850	31.13	12.5	131	0.7	8	2.7	126	6.6	142.72	-16.72	-7.53589	1	0	0	0	0	0	2	0	0	0	0	0	0	3	1	0	1	6	0	0	0	1	9	1	Staphylococcus epidermidis; Staphylococcus epidermidis	0	31	10
2	61	24020	16.26	10.8	124	0.7	10		314	9.4	223.08	90.92	3.45359	1	0	0	0	0	0	2	0	0	0	0	0	0	6	1	0	0	0	0	0	0	0	0	0	0	Enterobacter cloacae	63	7
1	64	12690	13.31	11.7	130	1.4	4		302	9.4	223.08	78.92	3.82666	1	0	0	0	0	0	2	0	0	0	0	0	0	5	1	0	0	0	0	0	0	0	0	0	0	Staphylococcus aureus	27	3
1	53	22660	14.46	9.7	132	7.5	7	2.5	100	6.4	136.98	-36.98	-2.70416	1	1	0	1	0	0	2	1	0	0	0	1	0	3	1	0	0	0	0	0	0	1	4	0	0	Staphylococcus aureus	36	13
2	65	16870	5.97	11	129	0.6	5		361	9.2	217.34	143.66	2.51288	1	0	0	1	0	0	2	1	1	1	0	0	0	3	1	0	0	0	0	0	0	0	0	0	0	Prevotella spp.	18	8
2	82	19470	18.62	6.2	142	4.9	10	2.9	334	5.5	111.15	222.85	1.49877	1	0	1	1	0	0	2	1	0	0	0	0	1	4	1	0	1	37	0	1	0	1	63	0	0	Proteus mirabilis	123	34
2	40	15290	33.61	9	128	1.2	10	2.7	363	11.4	280.48	82.52	4.39893	1	0	0	0	0	0	2	1	0	0	0	1	0	3	1	0	0	0	0	0	0	0	0	0	0	B-Streptococcus group B; Staphylococcus aureus; Corynebacterium spp.; Peptostrepto. Asaccharolyticus	12	8
1	72	6130	0.1	11.6	139	1.3	2		250	8.3	191.51	58.49	4.27423	1	0	0	0	0	0	2	0	0	0	0	0	0	4	1	0	0	0	0	0	0	0	0	0	0	Escherichia coli	22	5
2	55	19200	8.94	8.8	131	10.1	7	2.9	150	7.4	165.68	-15.68	-9.56633	1	1	0	0	0	0	2	1	0	0	0	1	0	8	1	0	0	0	0	0	0	0	0	0	0	0	45	17
2	60	6830	10.08	7.9	130	4.1	7	3.1	390	7.8	177.16	212.84	1.83236	1	1	0	0	0	0	3	0	0	0	0	0	0	1	0	0	0	0	0	0	0	0	0	0	0	Staphylococcus aureus	18	14
2	54	8630	1.02	12.7	131	0.3	4	3.4	414	8.5	197.25	216.75	1.91003	1	0	0	0	1	0	2	0	0	0	0	0	0	7	1	0	1	10	0	0	0	1	17	1	Escherichia coli	Escherichia coli	84	18
1	42	9780	9.39	15.1	135	0.7	1	4	234	8	182.9	51.1	4.57926	1	0	0	0	0	0	2	0	0	0	0	0	0	3	1	0	0	0	0	0	0	0	0	0	0	Staphylococcus aureus	12	2
2	74	15030	34.35	8.7	130	3.6	12		606	13.5	340.75	265.25	2.28464	1	0	0	0	1	0	2	1	1	1	0	0	0	10	1	0	0	0	0	1	0	1	3	0	0	Enterococcus faecalis; Viridans streptococus gr.; Peptostrepto. Anaerobicus	41	22
1	58	19650	27.19	12.7	128	1.7	11		483	9.9	237.43	245.57	1.96685	1	0	0	0	0	0	2	0	0	0	0	0	0	3	1	0	0	0	0	0	0	0	0	0	0	B-Streptococcus group A; Staphylococcus aureus; B-Streptococcus group B; Prevotella spp.; Clostridum perfringenes	26	13
1	77	24190	25.3	16.3	127	1.4	8	4.2	258	6.4	136.98	121.02	2.13188	1	0	0	0	0	0	2	0	0	0	0	0	0	2	1	0	0	0	0	0	0	0	0	0	0	0	21	14
1	82	15950	26.9	12.1	129	1.9	11	2.8	498	8.4	194.38	303.62	1.64021	1	0	0	0	0	0	2	1	1	1	0	0	0	6	1	0	0	0	0	0	0	0	0	0	0	Proteus mirabilis B-Streptococcus group B Viridans streptococus gr Other Prevotella spp.	28	13
2	64	21010	24	10.9	129	2.6	12	2.2	298	11.3	277.61	20.39	14.615	1	0	0	0	0	0	3	0	0	0	0	0	0	4	0	0	0	0	0	0	0	1	3	0	0	Klebsiella pneumoniae ESBL- Escherichia coli	14	17
2	65	21240	19.6	10.7	133	2	11	2.6	173	9.1	214.47	-41.47	-4.17169	1	0	0	0	0	0	2	1	1	0	1	0	0	4	0	0	0	0	0	0	0	0	0	0	0	Bacteroides fragilis	30	10
2	61	5110	24.4	8.7	130	1.5	9		413	6.7	145.59	267.41	1.54444	1	0	0	0	1	0	3	0	0	0	0	0	0	2	0	0	0	0	0	0	0	0	0	1	Bacteroides fragilis	Bacteroides fragilis	31	12
1	44	7340	6.2	9.7	140	1.4	3	3.4	205	7.7	174.29	30.71	6.67535	1	0	0	0	0	0	2	0	0	0	0	0	0	3	0	0	0	0	0	0	0	0	0	0	0	Proteus mirabilis	17	2
1	56	21130	13.1	8	128	6.6	8	2.6	238	7.9	180.03	57.97	4.10557	1	0	0	1	0	0	2	0	0	0	0	0	0	2	0	0	1	20	0	1	0	1	22	0	0	Bacteroides fragilis	84	19
2	72	5880		8.8	138	1.2		2.9	146	7.9	180.03	-34.03	-4.29033	1	0	0	0	0	0	2	1	0	0	0	1	0	3	0	0	0	0	0	0	0	0	0	0	0	Pseudo. aeruginosa	18	7
1	42	18700	22.2	14.6	127	1.4	8		335	11.5	283.35	51.65	6.48596	1	0	0	0	0	0	3	0	0	0	0	0	0	1	0	0	0	0	0	0	0	0	0	0	0	Klebsiella pneumoniae Bacteroides fragilis	5	5
1	59	13100	13.9	10.9	133	1.6	4	2.9	167	6.3	134.11	32.89	5.07753	1	0	0	0	1	0	2	0	0	0	0	0	0	4	1	0	0	0	0	0	0	0	0	0	0	Staphylococcus aureus	32	13
1	47	20870	12.5	8.2	126	6.5	8	2.7	401	10.4	251.78	149.22	2.68731	1	1	0	0	0	0	2	0	0	0	0	0	0	5	1	0	0	0	0	0	0	0	0	1	Coagulase Negative Staphylococcus	Peptostrepto. magnus/Enterococcus faecalis/Klebsiella pneumoniae	23	18
1	64	19840	19.2	15.2	128	1	8		479	13.6	343.62	135.38	3.53819	1	0	0	0	0	0	2	0	0	0	0	0	0	7	1	0	0	0	0	0	0	0	0	0	0	B-Streptococcus group B Citrobacter diversus	37	10
1	56	11970	26.4	13.4	120	1.4	8	3.3	411	11	269	142	2.89437	1	0	0	0	0	0	2	1	1	1	0	0	0	0	0	0	0	0	0	0	0	0	0	0	0	Candida albicans Enterococcus Staphylococcus aureus	33	5
1	76	16540	4.3	11.3	134	5.7	6	3.5	152	9.4	223.08	-71.08	-2.13844	1	1	0	0	0	0	2	1	1	1	0	0	0	3	0	0	0	0	0	0	0	0	0	0	0	Bact. thetaiotaomicron Other Prevotella spp	22	20
1	72	12200	32.6	13.7	125	1.2	7	1.1	219	7.5	168.55	50.45	4.34093	1	0	0	0	1	0	2	0	0	0	0	0	0	2	0	1	1	16	1	1	1	1	16	1	Klebsiella pneumoniae	Klebsiella pneumoniae	17	14
2	61	4540	20.6	12.2	130	4.9	10	2	196	7.5	168.55	27.45	7.14026	1	0	0	1	0	0	2	0	0	0	0	0	0	2	0	0	0	0	0	0	0	0	0	0	0	0	5	9
1	55	19170	17.4	13	133	2.1	10	3.2	151	5.6	114.02	36.98	4.08329	1	0	0	0	0	0	2	0	0	0	0	0	0	5	1	0	0	0	0	0	0	0	0	0	0	Coagulase Negative Staphylococcus	28	9
1	58	12870	25.1	11.5	127	1.5	8	2.7	343	7.2	159.94	183.06	1.8737	1	0	0	0	0	0	2	0	0	0	0	0	0	3	0	0	0	0	0	0	0	0	0	1	Staphylococcus aureus	Staphylococcus aureus	16	11
2	57	23000	24.8	5.2	121	3.3	12	2.5	429	7.2	159.94	269.06	1.59444	1	1	0	0	0	0	2	0	0	0	0	0	0	0	0	0	0	0	0	0	0	0	0	0	0	0	30	30
1	45	19470	32.9	12.5	127	0.9	9	2.4	450	9.9	237.43	212.57	2.11695	1	0	0	0	0	0	2	0	0	0	0	0	0	2	1	0	0	0	0	0	0	0	0	0	0	Staphylococcus aureus	28	7
2	53	13560	22.9	8.9	127	6.8	11	3.5	403	10.7	260.39	142.61	2.82589	1	1	0	0	0	0	2	0	0	0	0	0	0	1	0	0	0	0	0	0	0	0	0	0	0	Coagulase Negative Staphylococcus Enterococcus faecalis	10	16
1	52	11840	2.34	9.8	131	8	7	3	314	10	240.3	73.7	4.26052	1	1	0	0	0	0	2	1	1	1	0	0	0	5	0	0	0	0	0	0	0	0	0	0	0	VRE- Enterococcus faecium	43	16
2	78	17740	17.2	10.5	133	5.9	12	2.9	352	7.6	171.42	180.58	1.94927	1	1	0	1	0	0	2	1	0	0	0	1	0	5	0	0	0	0	0	0	0	0	0	0	0	Klebsiella pneumoniae	23	17
1	61	17400	7.2	15.1	122	0.8	4	2.6	367	13.4	337.88	29.12	12.603	1	0	0	0	1	1	3	0	0	0	0	0	0	8	0	0	0	0	0	0	0	0	0	0	0	Klebsiella pneumoniae Viridans streptococus gr. Other Prevotella spp 1	47	15
1	42	14880	17.5	10.4	131	0.8	9	3.3	269	10.7	260.39	8.61	31.2427	1	0	0	0	0	0	2	0	0	0	0	0	0	4	1	0	0	0	0	0	0	0	0	0	0	Peptostreptococcus prevotii Bacteroides fragilis	21	2
1	58	15870	19.4	10.3	124	1.2	10		461	10.7	260.39	200.61	2.29799	1	0	0	1	0	0	2	1	1	1	0	0	0	5	0	0	0	0	0	0	0	0	0	0	0	Peptostrepto. Magnus Prevotella spp.	38	12
1	51	16890	23.3	12.5	131	0.5	9	2.1	298	12.5	312.05	-14.05	-21.21	1	0	0	0	0	0	2	1	0	0	0	1	0	2	1	0	0	0	0	0	0	1	2	1	Coagulase Negative Staphylococcus	Proteus mirabilis Staphylococcus aureus B-Streptococcus group B Prevotella corporis	22	7
2	86	21780	16.2	10.5	114	0.7	9	2.4	161	6.3	134.11	26.89	5.98736	1	0	0	0	0	0	2	0	0	0	0	0	0	4	0	0	0	0	0	0	0	0	0	0	0	Proteus mirabilis Arcanobacterium spp Bacteroides fragilis	28	15
1	60	7410	13	13	137	0.9	1	2	179	6	125.5	53.5	3.34579	1	0	0	0	1	0	3	0	0	0	0	0	0	4	0	1	1	15	0	1	1	1	15	1	Staphylococcus aureus Escherichia coli	Escherichia coli	102	9
2	34	4080		8.9	136	1.1			280	6.4	136.98	143.02	1.95777	1	0	0	0	0	0	2	0	0	0	0	0	0	4	1	0	0	0	0	0	0	0	0	0	0	0	29	5
2	63	10540	5.4	11.1	134	0.7	4		317	11.1	271.87	45.13	7.02415	1	0	0	0	0	0	2	0	0	0	0	0	0	1	0	0	0	0	0	0	0	0	0	0	0	Morganella morganii	4	3
1	34	14460	23.3	6.9	121	1.7	11	2.4	270	9.5	225.95	44.05	6.1294	1	0	0	0	0	1	2	0	0	0	0	0	0	5	1	1	0	0	0	0	0	1	23	0	0	Proteus vulgaris Lactobacillus spp. B-Streptococcus group B Bact. Distasonis Peptostrepto. Anaerobicus Prevotella spp.	38	11
1	59	13770	22.3	13.7	128	1.2	7	3.1	644	12.2	303.44	340.56	1.891	1	0	0	0	0	0	2	1	0	0	0	1	0	7	0	0	0	0	0	0	0	1	3	0	0	Bacteroides fragilis	32	5
2	83	26470	19.9	7.2	123	0.74	11	2	370	9.9	237.43	132.57	2.79098	1	0	0	1	0	0	2	1	0	0	0	1	0	1	0	0	1	13	0	0	0	1	13	0	0	Serratia marcescens,Pseudo. aeruginosa Corynebacterium spp	28	14
2	43	11360	24.3	13.6	135	0.5	5	3	330	13.7	346.49	-16.49	-20.0121	1	0	0	0	0	0	2	0	0	0	0	0	0	6	0	0	0	0	0	0	0	0	0	0	0	B-Streptococcus group B	31	4
2	83	10720	16.74	9.2	131	4.3	11	3.1	253	6.1	128.37	124.63	2.03001	1	1	0	1	0	0	2	0	0	0	0	0	0	3	0	0	0	0	0	0	0	0	0	0	0	ESBL- Escherichia coli	17	18
1	53	11800	1.3	12.9	135	1.1	2	3.6	302	8.8	205.86	96.14	3.14125	1	0	0	0	0	0	2	0	0	0	0	0	0	7	1	0	0	0	0	0	0	0	0	0	0	ESBL- Escherichia coli	38	7
1	52	3350	0.25	15.3	139	0.5	1		231	6	125.5	105.5	2.18957	1	0	0	0	1	1	2	0	0	0	0	0	0	4	1	0	0	0	0	0	0	0	0	0	0	Enterobacter cloacae	24	9
1	45	11990	22.9	11	135	0.9	5	3.2	158	7	154.2	3.8	41.5789	1	0	0	0	1	1	2	0	0	0	0	0	0	4	1	0	0	0	0	0	0	0	0	0	0	0	26	13
2	46	14590	6.39	14.6	131	1.1	3		416	11.1	271.87	144.13	2.88628	1	0	0	0	1	0	3	0	0	0	0	0	0	2	0	0	0	0	0	0	0	0	0	0	0	0	7	11
1	63	24180	32.5	14.7	123	1	8	2.5	342	12	297.7	44.3	7.72009	1	0	0	0	0	0	3	0	0	0	0	0	0	4	0	0	0	0	0	0	0	0	0	0	0	Enterococcus	43	7
2	79	9410	10.1	9.1	129	4.4	7	2.6	200	6.5	139.85	60.15	3.32502	1	1	0	1	0	0	2	1	0	0	0	1	0	6	0	0	0	0	0	0	0	0	0	0	0	STAPHYLOCOCCUS AUREUS CITROBACTER FREUNDII	30	20
2	66	3990	40	14.3	126	2	9	2.1	595	11.1	271.87	323.13	1.84136	1	0	0	0	0	0	3	0	0	0	0	0	0	1	0	1	1	3	1	1	1	1	3	1	B-Streptococcus group A	B-Streptococcus group A	3	25
2	73	16130	8.5	8.3	130	2.4	8		316	10.7	260.39	55.61	5.68243	1	0	0	0	0	0	2	1	1	0	1	0	0	3	0	0	0	0	0	0	0	0	0	0	0	Bacteroides fragilis Peptostrepto. anaerobicus	18	11
1	73	13480	9	14.4	137	1	1	3.8	283	9.2	217.34	65.66	4.31008	1	0	0	1	0	0	2	1	1	1	0	0	0	5	1	0	0	0	0	0	0	0	0	0	0	Morganella morganii Citrobacter freundii Klebsiella oxytoca Bacteroides caccae	34	5
2	83	8660	25.8	9.3	131	1.6	9	1.8	214	6.4	136.98	77.02	2.7785	1	0	0	0	0	0	3	0	0	0	0	0	0	4	0	0	0	0	0	0	0	1	9	0	0	Morganella morganii & Proteus mirabilis	18	19
2	59	21450	37.9	8.9	129	6.6	12	2.1	400	9	211.6	188.4	2.12314	1	1	0	0	0	0	2	1	0	0	0	1	0	4	1	0	0	0	0	1	0	0	0	0	0	B-Streptococcus group B Coagulase Negative Staphylococcus	27	23
2	76	12880	4.2	14.5	138	2.5	2	3.1	149	6.2	131.24	17.76	8.38964	1	0	0	0	1	0	3	0	0	0	0	0	0	0	0	1	1	12	0	1	0	1	13	0	0	0	28	39
2	84	15580	26.7	12.6	137	1.5	7	3	182	7.1	157.07	24.93	7.30044	1	0	0	0	0	0	2	0	0	0	0	0	0	4	1	0	0	0	0	0	0	0	0	0	0	0	34	9
1	52	16960	29.8	9.7	131	1	10		261	10.6	257.52	3.48	75	1	0	0	0	0	0	2	0	0	0	0	0	0	11	1	0	0	0	0	0	0	0	0	1	Klebsiella pneumoniae	Klebsiella pneumoniae	58	9
1	47	8320	5.7	9.9	139	2.4	4		157	7	154.2	2.8	56.0714	1	0	0	0	0	0	2	0	0	0	0	0	0	2	0	0	0	0	0	0	0	0	0	0	0	Staphylococcus aureus Enterococcus	28	9
1	55	12080	17.1	13.2	135	1.5	5	2.8	95	5.8	119.76	-24.76	-3.83683	1	0	0	0	0	0	2	0	0	0	0	0	0	2	0	0	0	0	0	0	0	0	0	0	0	0	7	6
1	67	20660	20.8	9.5	130	0.9	10	2.4	266	7.7	174.29	91.71	2.90045	1	0	0	1	0	0	2	1	1	1	0	0	0	9	1	0	0	0	0	0	0	0	0	0	0	Bacteroides spp. Proteus mirabilis	57	10
1	54	15300	9.9	11.4	127	1.5	4	3.4	132	7.4	165.68	-33.68	-3.91924	1	0	0	0	0	0	2	1	1	1	0	0	0	4	1	0	0	0	0	0	0	0	0	0	0	Proteus vulgaris Proteus penneri Morganella morganii Bacteroides uniformis	38	10
1	75	12820	5.11	13.3	132	0.9	4	3.2	386	13.7	346.49	39.51	9.76968	1	0	0	1	0	0	2	1	1	1	0	0	0	8	1	0	0	0	0	0	0	0	0	0	0	Enterococcus faecalis Staphylococcus epidermidis	55	6
1	68	16420	21.6	9.7	132	4.6	12	2.9	208	9.5	225.95	-17.95	-11.5877	1	0	0	1	0	0	2	1	1	1	0	0	0	3	0	0	0	0	0	0	0	0	0	0	0	Staphylococcus aureus	19	12
2	65	28500	25.7	13.4	128	1.3	10	2.5	561	13.1	329.27	231.73	2.42092	1	0	0	0	0	0	2	1	1	1	0	0	0	6	1	0	0	0	0	0	0	0	0	0	0	Enterococcus raffinosus Enterococcus faecalis Peptostrepto. anaerobicus Peptostrepto. magnus	60	10
2	51	17310	18.3	10.5	135	0.7	7	2.5	84	14.2	360.84	-276.84	-0.303424	1	0	0	0	0	0	2	1	1	1	0	0	0	5	1	0	0	0	0	0	0	0	0	0	0	Klebsiella pneumoniae Enterococcus raffinosus	43	5
1	62	26740	14	15.5	123	0.9	5	2.74	378	13.6	343.62	34.38	10.9948	1	0	0	0	0	0	2	1	0	0	0	0	1	1	0	1	1	15	0	0	0	1	15	1	Klebsiella pneumoniae	Klebsiella pneumoniae	37	7
1	66	6350	2.5	9.4	135	3.7	4	3.4	135	8.3	191.51	-56.51	-2.38896	1	1	0	1	0	0	2	0	0	0	0	0	0	3	0	1	1	23	0	0	1	1	23	0	0	Trichophyton spp	24	16
2	84	15160	3.9	15.9	132	1.6	4	3.4	188	10.3	248.91	-60.91	-3.08652	1	0	0	0	0	0	2	1	1	0	1	0	0	3	0	0	0	0	0	0	0	0	0	0	0	Enterobacter cloacae Staphylococcus aureus	19	15
1	60	22230	25.8	12.2	131	0.5	8		154	5.4	108.28	45.72	3.36833	1	0	0	0	0	0	3	0	0	0	0	0	0	28	0	0	0	0	0	0	0	0	0	0	0	Bacteroides vulgatus Bact. thetaiotaomicron Klebsiella pneumoniae	124	9
2	59	12160	8	7.7	125	1.7	6	3	137	5.8	119.76	17.24	7.94664	1	0	0	0	0	0	2	0	0	0	0	0	0	3	1	0	0	0	0	0	0	0	0	0	0	Enterococcus faecalis Klebsiella pneumoniae Pseudo. aeruginosa	22	14
1	64	12210	13.2	12.3	127	3.2	6	2.3	281	8.4	194.38	86.62	3.24405	1	0	0	0	0	0	2	0	0	0	0	0	0	4	1	0	0	0	0	1	0	0	0	1	Klebsiella pneumoniae	Klebsiella pneumoniae	26	14
2	72	15070	11.3	11.3	130	0.9	4	3	161	6.7	145.59	15.41	10.4478	1	0	0	1	0	0	2	1	1	1	0	0	0	3	1	0	0	0	0	0	0	0	0	0	0	Staphylococcus aureus	19	6
1	63	7820	10.2	10.5	135	0.5	2	2.2	108	14.9	380.93	-272.93	-0.395706	1	0	0	0	0	0	2	0	0	0	0	0	0	2	1	0	0	0	0	0	0	0	0	0	0	Klebsiella pneumoniae	35	6
1	55	13310		13.7	133	1.1			302	15.4	395.28	-93.28	-3.23756	1	0	0	0	0	0	2	1	1	1	0	0	0	3	1	0	0	0	0	0	0	0	0	0	0	Staphylococcus saprophyticus	16	3
1	77	15660	17.5	12.8	135	1	7	3	318	8.3	191.51	126.49	2.51403	1	0	0	0	0	0	2	0	0	0	0	0	0	2	1	0	0	0	0	0	0	0	0	0	0	B-Streptococcus Non-A,B,D	20	9
1	52	21350	23.5	10.6	127	9.4	12	3	344	11.4	280.48	63.52	5.41562	1	1	0	0	0	0	2	1	1	1	0	0	0	4	1	0	0	0	0	0	0	0	0	0	0	Peptostrepto spp. Mix flora	20	15
1	36	20750	22.5	10.7	137	0.6	7	2.2	105	12	297.7	-192.7	-0.544888	1	0	0	0	0	0	3	0	0	0	0	0	0	2	0	0	0	0	0	0	0	0	0	0	0	Staphylococcus aureus	15	2
2	69	15080	13.1	7.5	132	1.8	8	2.2	276	8.7	202.99	73.01	3.7803	1	0	0	1	0	0	2	1	1	1	0	0	0	5	1	1	1	6	1	1	1	1	7	1	Klebsiella pneumoniae	Staphylococcus aureus Candida albicans	48	12
2	58	7340	1	9.9	134	0.3	4	2.7	110	5.6	114.02	-4.02	-27.3632	1	0	0	0	0	0	2	0	0	0	0	0	0	2	1	0	0	0	0	0	0	0	0	1	Staphylococcus aureus	Escherichia coli Proteus mirabilis Fusobacterium spp Bacteroides fragilis	17	5
1	54	8360	1.3	8.4	128	0.8	5	2.9	274	8.5	197.25	76.75	3.57003	1	0	0	1	0	0	2	1	1	1	0	0	0	3	1	0	0	0	0	0	0	0	0	0	0	Enterococcus faecalis Proteus mirabilis Peptostrepto. magnus Bacteroides vulgatus	22	6
1	63	13190	25.7	11.9	128	1.2	7		171	6.4	136.98	34.02	5.02646	1	0	0	0	0	0	2	1	1	1	0	0	0	3	1	0	0	0	0	0	0	0	0	0	0	Staphylococcus aureus Viridans streptococus gr	16	5
1	70	22140	31.9	10.5	133	6.9	12	2.5	488	12	297.7	190.3	2.56437	1	1	0	1	0	0	2	1	0	0	0	1	0	2	0	0	0	0	0	0	0	1	5	0	0	B-Streptococcus Non-A,B,D ,Fusobacterium nucleatum ,Staphylococcus aureus 1	25	17
2	65	18090	48	10.1	141	0.8	8	2.3	366	11.2	274.74	91.26	4.01052	1	0	0	0	0	0	2	0	0	0	0	0	0	4	1	1	1	103	1	1	0	1	103	1	Staphylococcus aureus	Coagulase Negative Staphylococcus	180	22
1	60	17310	23.9	13.2	127	1.3	9	3.1	369	12.3	306.31	62.69	5.88611	1	0	0	1	0	0	2	1	1	1	0	0	0	4	1	0	0	0	0	0	0	0	0	0	0	Staphylococcus aureus Streptococcus mitis B-Streptococcus group B Peptostrepto. anaerobicus	17	6
1	47	20380	23.2	10.7	130	1.6	10		182	6.9	151.33	30.67	5.93414	1	0	0	0	0	0	2	1	1	1	0	0	0	6	1	0	0	0	0	0	0	0	0	1	Morganella morganii	Enterococcus faecalis Morganella morganii Peptostrepto. Anaerobicus	43	10
1	74	35680	31.9	12.7	121	0.9	10	2.4	598	12.9	323.53	274.47	2.17874	1	0	0	0	0	0	2	1	0	0	0	1	0	2	0	0	0	0	0	0	0	0	0	0	0	Enterococcus faecalis Klebsiella oxytoca ,Serratia marcescens	12	9
2	72	20510	18	10.7	136	1.2	8	2	202	9.2	217.34	-15.34	-13.1682	1	0	0	1	0	0	2	1	0	0	0	1	0	2	0	0	0	0	0	0	0	0	0	0	0	Viridans streptococus, Bacteroides fragilis	15	8
1	45	12840	31.3	9.4	129	1.6	9	2.1	385	12.4	309.18	75.82	5.07782	1	0	0	0	0	0	2	0	0	0	0	0	0	3	1	0	0	0	0	0	0	0	0	0	0	B-Streptococcus group A	35	10
1	58	10860	3.9	13	141	0.9	1		92	8.1	185.77	-93.77	-0.981124	1	0	0	0	0	0	2	0	0	0	0	0	0	3	0	0	0	0	0	0	0	0	0	0	0	Enterobacter cloacae	22	5
1	64	14720	11.5	11.9	127	0.8	4	2	585	13.8	349.36	235.64	2.4826	1	0	0	0	0	0	2	0	0	0	0	0	0	3	0	0	0	0	0	0	0	0	0	1	Viridans streptococus,Lactobacillus spp.	Staphylococcus aureus	13	5
1	46	25550	16.9	12.9	125	1.3	10	1.6	511	7.9	180.03	330.97	1.54395	1	0	0	0	0	0	3	0	0	0	0	0	0	11	0	0	0	0	0	0	0	0	0	0	0	Klebsiella pneumoniae	53	10
1	50	25540	32.8	10.5	116	1.2	11	1.7	609	14.6	372.32	236.68	2.57309	1	0	0	0	0	0	2	1	0	0	0	1	0	2	0	0	0	0	0	0	0	0	0	0	0	mix	11	13
1	65	18480	15	9.4	138	4.1	9	2	103	7.6	171.42	-68.42	-1.50541	1	1	0	1	0	0	2	1	0	0	0	1	0	3	1	0	1	2	0	0	1	1	18	0		Bacteroides uniformis ,Staphylococcus aureus ,Pseudo. Aeruginosa,Proteus vulgaris ,B-Streptococcus group B	19	19
1	41	11240	3.66	9.8	137	0.8	2	3.3	105	6.3	134.11	-29.11	-3.60701	1	0	0	0	0	0	2	0	0	0	0	0	0	4	1	0	0	0	0	0	0	0	0	0	0	Proteus mirabilis, Enterococcus, Bacteroides fragilis	33	2
1	53	42850	34.21	9.5	132	2	13		184	6	125.5	58.5	3.1453	1	0	0	1	0	0	2	1	0	0	0	0	1	8	1	0	0	0	0	1	0	1	5	1	Bacteroides fragilis	Staphylococcus aureus, Bacteroides fragilis	46	18
1	62	8260	33.3	10.4	143	1.8	8	1.1	167	7.1	157.07	9.93	16.8177	1	0	0	0	0	0	2	1	0	0	0	0	1	1	1	1	1	35	0	1	0	1	28	0	0	Klebsiella , Serratia marcescens, Proteus mirabilis, Bacteroides fragilis	44	16
1	47	27350		7.6	127	2.8		1.7	188	9.7	231.69	-43.69	-4.30304	1	0	0	0	0	0	2	1	0	0	0	0	1	5	1	1	1	5	0	1	0	1	20	0	0	Bacteroides fragilis	37	14
2	53	28980	39.38	10.5	126	1	11	2.3	457	13	326.4	130.6	3.49923	1	0	0	0	0	0	2	1	1	1	0	0	0	5	1	0	0	0	0	0	0	1	5	0	0	0	37	6
1	41	14120	34.76	13.5	129	1.4	8		472	8	182.9	289.1	1.63265	1	0	0	0	0	0	3	0	0	0	0	0	0	2	0	0	0	0	0	1	0	0	0	1	Staphylococcus aureus	Staphylococcus aureus	16	5
2	67	8500	0.17	11.9	133	6.2	6		232	6.8	148.46	83.54	2.77711	1	1	0	1	0	0	2	1	0	0	0	0	1	1	1	0	1	1	0	0	0	1	4	0	0	0	57	17
2	63	9890		11.4	134	1.2		3.9	184	11	269	-85	-2.16471	1	0	0	1	0	0	2	0	0	0	0	0	0	5	1	0	0	0	0	0	0	0	0	0	0	Citrobacter koseri	41	3
1	43	16410	18.8	7.3	128	1.2	10	2.2	186	7.9	180.03	5.97	31.1558	1	0	0	0	0	0	2	0	0	0	0	0	0	4	1	0	0	0	0	0	0	0	0	0	0	Coagulase Negative Staphylococcus Bacteroides fragilis	19	5
2	64	18620	23.7	11.4	127	4.6	11	2.2	395	11.3	277.61	117.39	3.36485	1	0	1	1	0	0	2	1	0	0	0	1	0	3	0	0	0	0	0	1	0	0	0	0	0	Peptostrepto. Asaccharolyticus Bacteroides fragilis	42	22
2	42	14530	16.3	7	139	4.1	8	3.3	142	7.7	174.29	-32.29	-4.39765	1	1	0	0	0	0	2	1	1	1	0	0	0	7	1	0	0	0	0	0	0	0	0	0	0	Enterococcus faecalis Escherichia coli Bacteroides fragilis	46	13
2	49	28350	38.1	13.6	122	1	9	2.3	525	10.9	266.13	258.87	2.02804	1	0	0	0	0	0	2	0	0	0	0	0	0	6	0	1	0	0	0	0	0	1	21	0	0	Staphylococcus aureus (MSSA)	41	6
1	35	20810	23.7	12.1	129	0.8	9		363	15.2	389.54	-26.54	-13.6775	1	0	0	0	0	0	2	0	0	0	0	0	0	4	1	0	0	0	0	0	0	0	0	0	0	B-Streptococcus group B Veillonella parvula	32	7
2	59	20750	30.1	8.5	123	2.8	12		415	10.1	243.17	171.83	2.41518	1	0	0	0	0	0	2	0	0	0	0	0	0	5	1	0	0	0	0	0	0	0	0	0	0	Streptococus anginosus B-Streptococcus Non-A,B,D Peptostrepto. anaerobicus Prevotella spp. Veillonella parvula	42	14
1	33	6310	7	13.1	139	0.8	2		297	10.2	246.04	50.96	5.8281	1	0	0	0	0	0	2	1	1	1	0	0	0	2	0	0	0	0	0	0	0	0	0	0	0	Staphylococcus aureus (MSSA) B-Streptococcus group B	11	2
1	58	13440	10	12	135	7.2	4	4.3	283	7.2	159.94	123.06	2.29969	1	1	0	0	0	0	2	0	0	0	0	0	0	4	0	0	0	0	0	0	0	0	0	0	0	Staphylococcus aureus (MSSA)	26	16
1	63	11420	29.8	13.7	130	1.6	7	3	348	12.5	312.05	35.95	9.68011	1	0	0	0	0	0	2	1	1	1	0	0	0	7	1	0	0	0	0	1	0	0	0	0	0	Streptococcus agalactiae	51	11
1	52	15660	35	13	132	9.2	10		142	7.3	162.81	-20.81	-6.82364	1	1	0	0	0	0	2	1	1	0	1	0	0	8	1	0	0	0	0	0	0	0	0	0	0	Klebsiella pneumoniae Diphtheroid Peptostrepto. Magnus	63	12
2	76	11530		12.1	138	1.3	2	2.6	464	9.9	237.43	226.57	2.04793	1	0	0	0	0	0	2	0	0	0	0	0	0	2	0	1	1	6	0	1	1	1	6	1	Klebsiella pneumoniae	Klebsiella pneumoniae	6	7
1	49	17500	7.5	15.9	130	1.2	3		150	6.1	128.37	21.63	6.93481	1	0	0	0	0	1	1	0	0	0	0	0	0	4	1	0	0	0	0	0	0	0	0	0	0	Streptococus anginosus B-Streptococcus Non-A,B,D Peptostrepto. micros Streptococus anginosus	22	5
1	65	6870		15.2	133	1.2	3	3	350	11.1	271.87	78.13	4.47971	1	0	0	1	0	0	2	1	1	1	0	0	0	17	1	0	0	0	0	0	0	0	0	0	0	Enterococcus faecalis Staphylococcus aureus(MSSA)	77	6
2	53	18590	7.7	13.3	131	0.9	5		213	7.6	171.42	41.58	5.12266	1	0	0	0	0	0	2	0	0	0	0	0	0	1	0	0	0	0	0	0	0	0	0	0	0	Staphylococcus aureus(MRSA) Klebsiella oxytoca Enterobacter cloacae Peptostrepto. asaccharolyticus	15	5
1	59	17030	31	13.7	131	1	8	2.4	428	10.7	260.39	167.61	2.55355	1	0	0	0	0	0	0	0	0	0	0	0	0	4	0	0	0	0	0	0	0	0	0	0	0	Klebsiella pneumoniae	26	6
2	65	13620	16.5	11.1	130	0.4	8	2.1	329	12.6	314.92	14.08	23.3665	1	0	0	0	0	0	2	0	0	0	0	0	0	3	0	0	0	0	0	0	0	0	0	0	0	Staphylococcus aureus (MSSA)	53	10
1	46	4560		12.4	136	7.8	3	4.2	176	8.4	194.38	-18.38	-9.57563	1	1	0	0	1	0	2	0	0	0	0	0	0	0	0	0	0	0	0	0	0	0	0	0	0	0	45	13
1	40	14620		7.5	132	7.6	7	3.1	189	7.5	168.55	20.45	9.24205	1	1	0	1	0	0	2	0	0	0	0	0	0	5	1	0	0	0	0	0	0	0	0	0	0	Staphylococcus aureus (MRSA)	45	12
1	72	9130	10.5	11.2	129	2.1	6	3.7	276	8.1	185.77	90.23	3.05885	1	0	0	0	0	0	2	0	0	0	0	0	0	7	1	0	0	0	0	0	0	0	0	0	0	Streptococus anginosus Staphylococcus aureus B-Streptococcus Non-A,B,D Fusobacterium nucleatum	43	10
1	79	7300	0.1	10.6	133	1.7	6	4.1	168	6.3	134.11	33.89	4.95721	1	0	0	0	0	0	2	0	0	0	0	0	0	0	0	0	0	0	0	0	0	0	0	0	0	0	10	10
2	66	11400	12.8	13	129		4		577	13	326.4	250.6	2.30247	1	0	0	1	0	0	2	1	1	1	0	0	0	7	0	0	0	0	0	0	0	0	0	0	0	Viridans streptococus	63	11
1	49	7530		7.7	133	5.5	6	3.1	168	6.9	151.33	16.67	10.078	1	1	0	1	0	0	2	1	0	0	0	1	0	2	0	1	1	1	0	0	1	1	1	0	0	Serratia marcescens	8	13
1	59	25100	34	8.7	130	7.7	13	2.3	384	8.7	202.99	181.01	2.12143	1	1	0	0	0	0	2	1	0	0	0	1	0	1	0	0	0	0	0	0	0	1	6	0	0	B-Streptococcus group B Bacteroides fragilis Prevotella spp.	32	24
1	72	24000	4.9	11.8	132	0.8	4	2.6	153	6.6	142.72	10.28	14.8833	1	0	0	0	0	0	2	1	1	1	0	0	0	7	1	0	0	0	0	0	0	0	0	0	0	0	67	14
2	53	19930	28.4	9.9	127	0.8	10	2.5	402	14.5	369.45	32.55	12.3502	1	0	0	0	0	0	2	1	1	1	0	0	0	8	1	0	0	0	0	0	0	0	0	0	0	B-Streptococcus group, B Streptococus anginosus, Peptostrepto. Magnus,Bacteroides ovatus, Prevotella spp	65	5
1	43	16520	17.5	13.3	130	1	9	2.5	368	12.5	312.05	55.95	6.5773	1	0	0	0	0	0	2	0	0	0	0	0	0	4	0	0	0	0	0	0	0	0	0	0	0	Streptococcus agalactiae and Peptostreptococcus micros	24	4
1	48	25140	28.6	15.5	128	1	9	2.8	472	12.8	320.66	151.34	3.11881	1	0	0	0	0	0	3	0	0	0	0	0	0	5	0	0	0	0	0	0	0	0	0	0	0	Staphylococcus aureus (MSSA)	21	11
1	38	6040		10.6	134	10.4	6		119	6.7	145.59	-26.59	-4.47537	1	1	0	0	1	0	2	1	1	1	0	0	0	2	0	0	0	0	0	0	0	0	0	0	0	Enterococcus faecalis Staphylococcus aureus Klebsiella pneumoniae Veillonella parvula	17	9
2	63	18420	14.2	12.8	132	0.6	5	2.5	264	14	355.1	-91.1	-2.89791	1	0	0	0	0	0	2	0	0	0	0	0	0	1	1	0	0	0	0	0	0	0	0	0	0	Burkholderia cepacia	39	5
